# Supplementary material for: Trends in unintentional injury death among post-9/11 Army Veterans who do and do not use Veteran Health Administration services
Source: Inj Epidemiol. 2026 Mar 4;13:27. doi: 10.1186/s40621-026-00666-5 (PMC13069699; doi:10.1186/s40621-026-00666-5)
Supplement: Supplementary file 2 — Additional File-2 [file 40621_2026_666_MOESM2_ESM.xlsx]

## Sheet: Hazard Rates by VHA Utilizat
	Time Since Separation from Active Duty
Group	Year 0-1 Midpoint 0.5	95% CI	Year 1-2 Midpoint 1.5	95% CI	Year 2-3 Midpoint 2.5	95% CI	Year 3-4 Midpoint 3.5	95% CI	Years 3-5 Midpoint 4	95% CI	Year 4-5 Midpoint 4.5	95% CI	Year 5-6 Midpoint 5.5	95% CI	Year 6-7 Midpoint 6.5	95% CI	Years 6-8 Midpoint 7	95% CI	Year 7-8 Midpoint 7.5	95% CI	Years 5-11 Midpoint 8	95% CI	Years 8-11 Midpoint 9.5	95% CI
Unintentional Injury Death No VHA Use	114.75	(98.22, 131.29)	71.75	(58.52, 84.98)	58.8	(46.45, 71.16)	46.44	(34.97, 57.91)	.		30.77	(20.86, 40.69)	40.58	(28.16, 53.00)	25	(14.04, 35.96)	.		44.14	(27.18, 61.11)	.		26.82	(15.07, 38.58)
Unintentional Injury Death VHA Use	34.83	(29.59, 40.06)	48.75	(42.52, 54.98)	58.54	(51.57, 65.51)	54.51	(47.55, 61.46)	.		72.19	(63.78, 80.60)	62.11	(53.73, 70.49)	60.52	(51.39, 69.64)	.		61.68	(51.16, 72.20)	.		55.6	(46.82, 64.38)
Unintentional MVC Death No VHA Use	75.05	(61.68, 88.43)	46.35	(35.72, 56.98)	37.17	(27.35, 47.00)	28.75	(19.73, 37.77)	.		13.31	(6.79, 19.83)	18.8	(10.35, 27.26)	.		20.03	(12.61, 27.45)	.		.		14.75*	(6.03, 23.47)
Unintentional MVC Death VHA Use	16.39	(12.80, 19.98)	25.1	(20.63, 29.57)	25.7	(21.09, 30.32)	22.4	(17.95, 26.86)	.		27.8	(22.58, 33.02)	20.31	(15.52, 25.10)	.		20.1	(16.14, 24.06)	.		.		15.52	(10.88, 20.16)
Unintentional Overdose Death No VHA Use	21.71	(14.52, 28.90)	11.43	(6.15, 16.71)	10.14*	(5.01, 15.27)	.		8.7	(5.06, 12.33)	.		.		.		.		.		7.14	(4.29, 10.00)	.
Unintentional Overdose Death VHA Use	14.34	(10.98, 17.70)	18.88	(15.00, 22.76)	25.7	(21.09, 30.32)	.		28.86	(25.18, 32.54)	.		.		.		.		.		33.64	(30.23, 37.04)	.
*Unreliable, n<16
